# Supplementary material for: QTLs and eQTLs mapping related to citrandarins’ resistance to citrus gummosis disease
Source: BMC Genomics. 2018 Jul 3;19:516. doi: 10.1186/s12864-018-4888-2 (PMC6031180; doi:10.1186/s12864-018-4888-2)
Supplement: Supplementary file 1 — Selected genes for RT-qPCR assays. (XLSX 11 kb) [file 12864_2018_4888_MOESM1_ESM.xlsx]

## Sheet: Additional file 1
Gene	Description	Forward primer (5’→3’)	Reverse primer (5’→3’)	Defense pathway	References
PAL2	Phenylalanine ammonia lyase 2	CACAAATTGAAGCACCATCC	TTCTCAGGGCATAACGATCC	SA	Boava et al., 2011b
EDS1	Enhanced disease susceptibility 1	TTTACAGGGCATTCCTCAGCTGGT	TATAGGTGGCATTCTGCTGGTGCT		Oliveira, 2013
NPR3	Non-expressor of PR genes 3	GCTCCTGAGAAGGGGGTTAAT	CACAAACTGGGATACCCTCAAC		Oliveira, 2013
WRKY70	WRKY 70 transcription factor	AGGGTAAGAAATTTGCCCACCAGC	AGAATTCGCCTGCTGCTGCTGATA		Oliveira, 2013
WRKY46	WRKY 46 transcription factor	TCGGGGACAGCATTGGAAGGGA	ACCTCGGGCATGACGATGCG		Oliveira, 2013
WRKY62	WRKY 62 transcription factor	CCGGTCAGGCCACGTCTTCA	AGCTGCAGTGCCATTTCTTGGC		Oliveira, 2013
SGT1b	SA glucosyltransferase 1b	GCAAGCCATTGAGATTAGCC	GCCACCTTAGCCGTTTCATA		Oliveira, 2013
BSMT1	SA/benzoic acid methyltransferase 1	GTTTAACGAGGCCGTTGATG	TCGTCAAGGAAACTGTCACG		Oliveira, 2013
PR2	Pathogenesis-related protein 2	CGCTCAGTACCTTGTTCCCGCC	TTGGTTTCCAAGGCCGGCTGC		Oliveira, 2013
MKP1	MAP kinase phosphatase 1	GTTCAACTGAACCCCCTTGA	CACGGCATCACTCCCTAAAT		Boava et al., 2011b
ACO	ACC oxidase	ATGGAATTGAGCCGGAG	GATACCTTCAAGTGCCCT	JA/ET	Boava et al., 2011b
EIN3	Ethylene-insensitive 3	GGAGCGTCTGATAATCTTCG	AAGGTGTGAGGCGTAGACAC		Boava et al., 2011b
PR3	Pathogenesis-related protein 3	GCCTGAATCCCAGTAACCAA	AAAGCAGCTAGGTTCCCACA		Boava et al., 2011a
Chit.	Chitinase [Citrus sinensis]	ACAGAATTGTGGAAGCGG	AGCAAGTCTTCAAACATCTCC		Boava et al., 2011a
PR4	Pathogenesis-related protein 4	GCTGCACGTGCTTATTGCTCAACT	ATTCTCACCGTTGCTTGAGCTCCT		Oliveira 2013
GST22	Glutathione S-transferase 22	CTGATCTGAGTCACCTTCCA	GGCCTGTTGCTAATATCATCC		O´Kane & Al-Shehbaz, 1997
ABF	Abscisic acid responsive element-binding	GTAATGATGATTGGTTGGAGG	TTTCTCCCATATTGAGGGAC	JA/ABA	Zhang et al., 2006
RPS4	RPS protein 4	CCAAGATCTTGAATATCTTCCC	GCAAGTTGAGCTCAATTAGG		Boava et al., 2011b
LEA5	Late embryogenesis abundant 5	TCGGACTGGTATCATGGA	GTAGTACCCAGTGATGGGA		Boava et al., 2011b
Endogenous control
FBOX	F-box family protein	GGCTGAGAGGTTCGAGTGTT	GGCTGTTGCATGACTGAAGA	N	Mafra et al., 2012
SAND	SAND family protein	AACTCTATGCAGCATTTGATCCACT	TGATTGCATATCTTTATCGCCATC		Mafra et al., 2012
GAPC2	Glyceraldehyde-3-phosphate dehydrigenase C2	TCTTGCCTGCTTTGAATGGA	TGTGAGGTCAACCACTGCGACAT		Mafra et al., 2012
SA=Salicylic acid; JA=Jasmonic acid; ET=Ethylene; N=Normalizing gene
