# Supplementary material for: QTLs and eQTLs mapping related to citrandarins’ resistance to citrus gummosis disease
Source: BMC Genomics. 2018 Jul 3;19:516. doi: 10.1186/s12864-018-4888-2 (PMC6031180; doi:10.1186/s12864-018-4888-2)
Supplement: Supplementary file 2 — Gene expression data with mean Ct and SD for 19 candidate genes. (XLS 2436 kb) [file 12864_2018_4888_MOESM2_ESM.xls]

## Sheet: FBOX Normalizing
I = Infected
C = Control
		Ct value	mean Ct	SD Ct
Normalizing gene - FBOX	22I	26.8584	27.2959	0.618789
		27.7335
	21I	28.4528	28.4976	0.0633568
		28.5424
	13I	25.6183	25.5986	0.0279307
		25.5788
	82I	23.6072	23.663	0.0789838
		23.7189
	302I	25.7997	25.9407	0.199333
		26.0816
	169I	25.4613	25.6478	0.263751
		25.8343
	12I	27.5771	27.6378	0.0857721
		27.6984
	206I	26.411	26.5633	0.215314
		26.7155
	99I	24.7674	24.8158	0.0685186
		24.8643
	233I	27.6825	27.8689	0.26368
		28.0554
	50I	26.571	26.3538	0.307167
		26.1366
	40I	26.5655	26.7771	0.299177
		26.9886
	71I	24.2225	24.3727	0.212486
		24.523
	260I	27.1417	27.3715	0.324986
		27.6013
	306I	27.9194	27.8428	0.108329
		27.7662
	76I	27.066	27.365	0.422779
		27.6639
	55I	24.6237	24.7092	0.120845
		24.7946
	252I	27.5294	27.1867	0.484722
		26.8439
	270I	24.8967	25.1175	0.312258
		25.3383
	259I	24.9973	25.1014	0.14729
		25.2056
	43I	25.5256	25.5896	0.0905804
		25.6537
	16I	27.2404	27.2758	0.0500632
		27.3112
	58I	27.3776	27.5228	0.205344
		27.668
	11I	26.4047	26.5022	0.137957
		26.5998
	285I	27.8985	27.6167	0.398455
		27.335
	27I	27.1628	27.2506	0.124097
		27.3383
	238I	30.2948	30.3549	0.0850649
		30.4151
	283I	28.37	28.6202	0.353766
		28.8703
	74I	25.1025	25.1836	0.114622
		25.2646
	38I	27.9562	28.0157	0.0841457
		28.0752
	282I	29.7599	29.8897	0.183636
		30.0196
	36I	28.1591	28.1355	0.0333047
		28.112
	91I	25.9838	26.2728	0.408708
		26.5618
	225I	29.9157	29.8251	0.128198
		29.7344
	8I	29.8914	30.3334	0.625082
		30.7754
	301I	30.5696	30.6992	0.183282
		30.8288
	87I	31.524	31.8308	0.433824
		32.1375
	203I	29.5172	29.7967	0.395343
		30.0763
	201I	29.5915	29.6129	0.0301935
		29.6342
	3I	28.4444	28.7181	0.38707
		28.9918
	263I	24.1604	24.3477	0.264953
		24.5351
	271I	28.8745	28.5421	0.470014
		28.2098
	97I	26.6762	26.7719	0.13534
		26.8676
	279I	29.8786	30.0251	0.207112
		30.1715
	81I	25.2316	25.2475	0.022486
		25.2634
	291I	29.635	30.0403	0.573181
		30.4456
	208I	28.2098	28.359	0.21093
		28.5081
	284I	28.711	28.9207	0.296631
		29.1305
	96I	29.1436	28.6182	0.742957
		28.0929
	209I	29.7075	29.2766	0.609455
		28.8456
	204I	27.1223	27.4331	0.439608
		27.744
	TRF-I	25.2715	24.9939	0.392515
		24.7164
	SUN-I	26.1669	25.743	0.599485
		25.3191
	CRA-I	27.0554	26.9822	0.10352
		26.909
	SWI-I	28.0375	28.1145	0.108824
		28.1914
	22C	28.5861	28.8616	0.389616
		29.1371
	21C	29.8485	29.8802	0.0447599
		29.9118
	13C	29.0197	29.1286	0.153937
		29.2374
	82C	29.606	29.5673	0.0548008
		29.5285
	302C	29.0583	29.2837	0.318834
		29.5092
	169C	28.7848	28.7696	0.021496
		28.7544
	12C	29.008	28.8556	0.215597
		28.7031
	206C	30.5666	30.6675	0.142694
		30.7684
	99C	28.6598	28.5896	0.0993485
		28.5193
	233C	28.5138	28.8111	0.420375
		29.1083
	50C	29.8881	29.9128	0.0348604
		29.9374
	40C	28.6462	28.8834	0.335381
		29.1205
	71C	27.0014	27.335	0.471782
		27.6686
	260C	28.7823	28.8579	0.106985
		28.9336
	306C	30.0026	30.1207	0.167019
		30.2388
	76C	29.4208	29.5226	0.143967
		29.6244
	55C	27.4079	27.4244	0.0233345
		27.4409
	252C	28.3718	28.5362	0.232497
		28.7006
	270C	30.0038	30.0861	0.11639
		30.1684
	259C	29.5762	29.6872	0.156978
		29.7982
	43C	27.0602	27.0673	0.0101116
		27.0745
	16C	30.1257	30.026	0.141068
		29.9262
	58C	32.3003	32.2326	0.0957495
		32.1649
	11C	28.6049	28.6227	0.0252437
		28.6406
	285C	25.1332	25.1833	0.0707814
		25.2333
	27C	29.9778	29.9773	0.000707107
		29.9768
	238C	29.3528	29.4941	0.199899
		29.6355
	283C	27.6065	27.5871	0.0274357
		27.5677
	74C	30.0312	30.0502	0.0269408
		30.0693
	38C	29.2383	29.3203	0.115895
		29.4022
	282C	31.9274	32.1662	0.337714
		32.405
	36C	29.1788	29.2139	0.0495682
		29.2489
	91C	27.9761	28.1933	0.307238
		28.4106
	225C	29.3272	29.3267	0.000707107
		29.3262
	8C	29.5478	29.6941	0.206899
		29.8404
	301C	28.2381	28.3971	0.224931
		28.5562
	87C	31.6843	31.4324	0.35617
		31.1806
	203C	30.1097	30.0845	0.0356382
		30.0593
	201C	28.7522	28.9292	0.250316
		29.1062
	3C	29.12	29.3493	0.324279
		29.5786
	263C	27.0976	27.1806	0.11738
		27.2636
	271C	29.5698	29.7416	0.242891
		29.9133
	97C	28.3089	28.432	0.174019
		28.555
	279C	29.8053	29.8325	0.0383959
		29.8596
	81C	27.1512	27.3101	0.224719
		27.469
	291C	28.6095	28.7384	0.182292
		28.8673
	208C	27.6618	27.9333	0.383959
		28.2048
	284C	29.192	29.2489	0.0804688
		29.3058
	96C	27.619	27.9182	0.423133
		28.2174
	209C	25.6755	25.9591	0.401071
		26.2427
	204C	24.5475	24.733	0.262337
		24.9185
	TRF-C	23.9141	24.276	0.511733
		24.6378
	SUN-C	26.1675	26.1122	0.078206
		26.0569
	CRA-C	25.8265	25.6919	0.190353
		25.5573
	SWI-C	26.3793	26.5548	0.248194
		26.7303

## Sheet: SAND Normalizing
		Ct value	mean Ct	SD Ct
Normalizing gene - SAND	22I	32.4447	32.9735	0.747836
		33.5023
	21I	32.2139	32.6765	0.654215
		33.1391
	13I	34.0044	34.2261	0.31346
		34.4477
	82I	33.6403	32.9898	0.919946
		32.3393
	302I	32.266	32.4895	0.316077
		32.713
	169I	32.2159	32.0294	0.263751
		31.8429
	12I	33.4518	33.2569	0.275701
		33.0619
	206I	32.4839	32.3727	0.15719
		32.2616
	99I	30.5782	30.5121	0.0934795
		30.446
	233I	37.1386	36.9131	0.31883
		36.6877
	50I	33.8385	33.6553	0.259084
		33.4721
	40I	32.2108	32.4198	0.2955
		32.6287
	71I	32.5008	32.0883	0.583363
		31.6758
	260I	31.7096	31.986	0.390818
		32.2623
	306I	31.8698	31.8974	0.0389616
		31.9249
	76I	31.2362	31.3552	0.168362
		31.4743
	55I	30.8511	31.1883	0.476802
		31.5254
	252I	32.0404	32.0682	0.0393858
		32.0961
	270I	30.7582	31.2405	0.682075
		31.7228
	259I	30.4034	30.4947	0.129118
		30.586
	43I	30.9238	31.4284	0.713683
		31.9331
	16I	30.8604	31.0416	0.256322
		31.2229
	58I	31.6615	31.9856	0.458276
		32.3096
	11I	31.778	31.2651	0.725279
		30.7523
	285I	31.7021	32.0724	0.523613
		32.4426
	27I	34.5276	33.9302	0.844851
		33.3328
	238I	32.9287	32.689	0.3389
		32.4494
	283I	30.9169	30.6707	0.348179
		30.4245
	74I	30.9521	30.8428	0.154574
		30.7335
	38I	31.6359	31.7659	0.183839
		31.8959
	282I	31.8246	31.9875	0.230446
		32.1505
	36I	30.6119	30.4931	0.168009
		30.3743
	91I	28.0964	28.7026	0.857226
		29.3087
	225I	31.336	31.5947	0.365857
		31.8534
	8I	31.5058	31.5533	0.0671751
		31.6008
	301I	30.8253	31.3895	0.797829
		31.9536
	87I	32.021	32.3614	0.481328
		32.7017
	203I	31.4195	31.682	0.37116
		31.9444
	201I	30.9103	31.2368	0.46167
		31.5632
	3I	31.5627	31.8939	0.468388
		32.2251
	263I	25.4803	25.6632	0.25866
		25.8461
	271I	29.5141	29.4207	0.132158
		29.3272
	97I	30.0769	30.0279	0.0693672
		29.9788
	279I	30.6466	30.3935	0.358008
		30.1403
	81I	30.2979	30.112	0.262902
		29.9261
	291I	31.2323	30.8928	0.480126
		30.5533
	208I	31.5503	31.4912	0.08358
		31.4321
	284I	30.7948	30.7355	0.0837922
		30.6763
	96I	30.4702	30.5832	0.159861
		30.6963
	209I	29.4585	29.5703	0.158189
		29.6822
	204I	28.1562	28.054	0.144503
		27.9518
	TRF-I	29.4911	29.6107	0.169145
		29.7303
	SUN-I	28.9324	28.7332	0.281687
		28.534
	CRA-I	31.562	31.5738	0.0167295
		31.5857
	SWI-I	29.7873	29.864	0.108468
		29.9407
	22C	33.1719	32.6818	0.693035
		32.1918
	21C	32.7409	33.1875	0.631588
		33.6341
	13C	32.3716	32.5799	0.29451
		32.7881
	82C	32.528	32.6808	0.216163
		32.8337
	302C	32.1031	32.2401	0.193747
		32.3771
	169C	32.2197	32.3698	0.212273
		32.5199
	12C	33.1607	33.3096	0.210506
		33.4584
	206C	34.6562	34.3439	0.441659
		34.0316
	99C	31.5625	32.0194	0.646154
		32.4763
	233C	33.119	33.4064	0.406516
		33.6939
	50C	32.2197	32.5036	0.401495
		32.7875
	40C	32.2507	32.2557	0.00700036
		32.2606
	71C	31.816	31.7922	0.0335876
		31.7685
	260C	32.1145	32.5186	0.571413
		32.9226
	306C	33.3894	33.2339	0.21991
		33.0784
	76C	33.8502	34.0233	0.2448
		34.1964
	55C	30.5934	31.1123	0.733906
		31.6313
	252C	33.0294	33.3787	0.493985
		33.728
	270C	34.4893	34.6471	0.22315
		34.8049
	259C	30.6528	31.0504	0.562221
		31.4479
	43C	31.0384	31.3312	0.414082
		31.624
	16C	32.5914	32.6481	0.0801885
		32.7048
	58C	34.4855	34.0782	0.57608
		33.6708
	11C	31.8002	31.8378	0.0532451
		31.8755
	285C	29.155	29.4305	0.389545
		29.7059
	27C	31.4078	31.6442	0.334272
		31.8805
	238C	31.8875	31.8754	0.017112
		31.8633
	283C	28.8187	28.7938	0.0351432
		28.769
	74C	31.9184	31.7188	0.282206
		31.5193
	38C	30.1123	30.2512	0.196434
		30.3901
	282C	32.5043	32.2869	0.30745
		32.0695
	36C	28.7452	28.67	0.10642
		28.5947
	91C	30.1823	30.1964	0.0200111
		30.2106
	225C	30.3803	30.4707	0.127916
		30.5612
	8C	30.6056	31.2967	0.977434
		31.9879
	301C	29.7727	30.0069	0.33128
		30.2412
	87C	31.1094	31.271	0.228537
		31.4326
	203C	31.0843	31.2186	0.189929
		31.3529
	201C	30.717	30.5238	0.273226
		30.3306
	3C	30.2593	30.4729	0.302005
		30.6864
	263C	29.0858	29.0853	0.000707107
		29.0848
	271C	30.7387	30.6764	0.0881055
		30.6141
	97C	30.0494	30.0666	0.0243245
		30.0838
	279C	30.2227	30.3204	0.138169
		30.4181
	81C	29.6242	29.7454	0.171403
		29.8666
	291C	29.9825	30.2231	0.34026
		30.4637
	208C	29.3356	29.5402	0.289348
		29.7448
	284C	30.9848	31.0852	0.141987
		31.1856
	96C	29.4386	29.6824	0.344776
		29.9262
	209C	28.2192	28.2282	0.012812
		28.2373
	204C	26.2718	26.3677	0.135623
		26.4636
	TRF-C	26.2765	26.3188	0.0597505
		26.361
	SUN-C	26.4598	26.663	0.287368
		26.8662
	CRA-C	28.0418	28.0898	0.067953
		28.1379
	SWI-C	28.0184	28.2647	0.348392
		28.5111

## Sheet:  PR2 
		Ct value	mean Ct	SD Ct
Candidate gene - PR2	22I	28.9152	28.78	0.191202
		28.6448
	21I	30.288	30.1035	0.260922
		29.919
	13I	31.0945	30.9102	0.260569
		30.726
	82I	29.303	29.2827	0.0287792
		29.2623
	302I	26.0255	25.9498	0.107056
		25.8741
	169I	26.5087	26.4221	0.122471
		26.3355
	12I	29.6129	29.5763	0.0516895
		29.5398
	206I	26.2661	26.1946	0.101116
		26.1231
	99I	24.7715	24.572	0.282065
		24.3726
	233I	33.3732	33.4206	0.0670947
		33.4681
	50I	30.7276	30.4112	0.447386
		30.0949
	40I	27.9118	27.9684	0.0799738
		28.0249
	71I	25.5189	25.316	0.286873
		25.1132
	260I	26.662	26.6297	0.0456791
		26.5974
	306I	29.2678	29.9554	0.972484
		30.6431
	76I	29.5295	29.7574	0.32237
		29.9854
	55I	28.347	28.2026	0.204212
		28.0582
	252I	30.1081	30.0348	0.103662
		29.9615
	270I	30.2105	30.0031	0.293237
		29.7958
	259I	25.2757	25.3248	0.0693672
		25.3738
	43I	27.3051	27.0891	0.30547
		26.8731
	16I	26.2035	26.2918	0.124804
		26.38
	58I	31.2049	31.1951	0.0137886
		31.1854
	11I	28.126	28.2317	0.149553
		28.3375
	285I	28.9055	28.8509	0.0772161
		28.7963
	27I	30.0207	30.0776	0.0804688
		30.1345
	238I	28.9389	29.2022	0.372433
		29.4656
	283I	25.4829	25.6383	0.219769
		25.7937
	74I	26.7599	26.9036	0.203222
		27.0473
	38I	30.288	30.1254	0.230022
		29.9627
	282I	30.7048	30.8292	0.175928
		30.9536
	36I	26.1687	26.1774	0.0123037
		26.1861
	91I	23.8344	24.1093	0.388838
		24.3843
	225I	26.7502	26.8804	0.184131
		27.0106
	8I	26.943	26.7957	0.208314
		26.6484
	301I	29.2981	29.2671	0.0439113
		29.236
	87I	27.2123	27.271	0.0830143
		27.3297
	203I	27.543	27.5484	0.00763675
		27.5538
	201I	28.9596	29.3022	0.48451
		29.6448
	3I	28.1185	28.0498	0.0972272
		27.981
	263I	21.1861	21.0556	0.184626
		20.925
	271I	23.6765	23.913	0.334532
		24.1496
	97I	25.3863	25.4654	0.111935
		25.5446
	279I	29.2987	29.2788	0.0281428
		29.2589
	81I	26.2574	26.4337	0.249326
		26.61
	291I	28.256	27.849	0.575656
		27.4419
	208I	25.8348	25.8829	0.067953
		25.9309
	284I	29.7648	30.0328	0.379009
		30.3008
	96I	27.2011	28.1367	1.32314
		29.0723
	209I	25.8488	26.2531	0.571696
		26.6573
	204I	22.9125	23.1372	0.317774
		23.3619
	TRF-I	21.7948	21.9311	0.192757
		22.0674
	SUN-I	31.7727	29.9369	2.59621
		28.1011
	CRA-I	27.5468	28.0219	0.671893
		28.497
	SWI-I	24.3001	23.9344	0.517107
		23.5688
	22C	30.8369	31.0602	0.315723
		31.2834
	21C	29.7351	29.7847	0.0702157
		29.8344
	13C	29.1954	29.1605	0.0493561
		29.1256
	82C	30.6892	30.7165	0.038608
		30.7438
	302C	26.2881	25.7975	0.693813
		25.3069
	169C	27.0449	26.9487	0.136047
		26.8525
	12C	28.9842	28.9851	0.00120208
		28.9859
	206C	29.5048	29.6384	0.188939
		29.772
	99C	25.1887	25.2388	0.0709228
		25.289
	233C	29.9159	29.5362	0.536977
		29.1565
	50C	31.1027	30.9535	0.21093
		30.8044
	40C	26.6448	26.5564	0.124946
		26.4681
	71C	25.9111	25.8122	0.139936
		25.7132
	260C	26.3662	26.3251	0.0581242
		26.284
	306C	28.8918	28.9541	0.0880348
		29.0163
	76C	31.6935	31.5461	0.208526
		31.3986
	55C	27.71	27.783	0.103238
		27.856
	252C	31.8328	31.1483	0.968029
		30.4638
	270C	31.7223	31.8889	0.235608
		32.0555
	259C	24.6469	24.6198	0.0383252
		24.5927
	43C	28.095	27.9565	0.195939
		27.8179
	16C	27.4691	27.5074	0.0541644
		27.5457
	58C	31.5453	31.5224	0.0323855
		31.4995
	11C	28.2625	28.1724	0.12735
		28.0824
	285C	26.0051	25.7747	0.325906
		25.5442
	27C	30.396	30.6829	0.405809
		30.9699
	238C	27.3346	27.3949	0.0852771
		27.4552
	283C	23.2106	23.4824	0.384383
		23.7542
	74C	27.9158	28.081	0.233557
		28.2461
	38C	28.474	28.5128	0.0548715
		28.5516
	282C	31.2623	31.4704	0.294219
		31.6784
	36C	26.4064	26.571	0.23278
		26.7356
	91C	24.4335	24.9667	0.753988
		25.4998
	225C	26.5871	26.8261	0.338068
		27.0652
	8C	25.3506	25.5485	0.279944
		25.7465
	301C	26.5434	26.5964	0.0748826
		26.6493
	87C	24.8056	25.067	0.369746
		25.3285
	203C	26.3471	26.6458	0.422426
		26.9445
	201C	27.4753	27.545	0.0985707
		27.6147
	3C	27.7304	27.5007	0.324845
		27.271
	263C	22.4417	22.547	0.148846
		22.6522
	271C	25.7979	26.0136	0.305117
		26.2294
	97C	25.0843	25.2682	0.260074
		25.4521
	279C	28.0239	28.2156	0.271105
		28.4073
	81C	27.7533	28.0309	0.392515
		28.3084
	291C	24.6074	25.1133	0.715451
		25.6192
	208C	23.7363	23.7157	0.0291328
		23.6951
	284C	27.6565	28.1024	0.630527
		28.5482
	96C	27.4652	27.8507	0.545179
		28.2362
	209C	23.5426	23.7833	0.340472
		24.0241
	204C	21.7661	21.9614	0.276267
		22.1568
	TRF-C	21.3714	21.5323	0.227476
		21.6931
	SUN-C	27.5417	27.5581	0.0231931
		27.5745
	CRA-C	26.7263	26.8412	0.162564
		26.9562
	SWI-C	23.698	23.9426	0.345846
		24.1871

## Sheet: PR4
		Ct value	mean Ct	SD Ct
Candidate gene - PR4	22I	33.7142	33.3019	0.583194
		32.8895
	21I	32.9673	32.8647	0.145074
		32.7621
	13I	33.6636	34.191	0.74599
		34.7185
	82I	32.8358	32.6932	0.201655
		32.5506
	302I	31.5758	31.7268	0.213614
		31.8779
	169I	34.2162	34.504	0.406942
		34.7917
	12I	34.5389	34.6895	0.213051
		34.8402
	206I	32.6352	32.5011	0.189716
		32.3669
	99I	31.8331	31.7952	0.0535757
		31.7573
	233I	36.5389	36.6895	0.213051
		36.8402
	50I	34.069	34.3334	0.373983
		34.5979
	40I	33.2103	33.514	0.42941
		33.8176
	71I	36.5389	35.6895	1.20116
		34.8402
	260I	33.7809	33.8551	0.104899
		33.9292
	306I	35.9367	35.8011	0.191817
		35.6655
	76I	34.366	34.5138	0.209024
		34.6616
	55I	30.8084	31.2878	0.677974
		31.7672
	252I	34.7094	35.1868	0.675146
		35.6642
	270I	36.4882	36.0521	0.616739
		35.616
	259I	34.7193	34.6816	0.0532451
		34.644
	43I	33.5865	33.5324	0.0765797
		33.4782
	16I	33.6505	33.3503	0.424499
		33.0502
	58I	34.5983	34.3182	0.396043
		34.0382
	11I	33.1099	32.4923	0.87337
		31.8748
	285I	33.895	33.5935	0.426345
		33.292
	27I	33.2361	33.2182	0.0253021
		33.2003
	238I	34.117	34.1447	0.0391635
		34.1724
	283I	33.1724	33.1206	0.0732856
		33.0688
	74I	32.6647	32.5305	0.189787
		32.3963
	38I	35.9711	35.6641	0.434093
		35.3572
	282I	35.0349	35.3718	0.476369
		35.7086
	36I	34.7086	34.4629	0.347533
		34.2171
	91I	34.0439	34.1181	0.104928
		34.1923
	225I	32.379	32.4938	0.16237
		32.6086
	8I	33.6808	33.544	0.193393
		33.4073
	301I	33.402	33.4352	0.0469158
		33.4684
	87I	32.4942	32.676	0.257105
		32.8578
	203I	33.6458	34.0537	0.576779
		34.4615
	201I	38.1129	37.8702	0.343228
		37.6275
	3I	33.6038	34.1661	0.795182
		34.7284
	263I	30.7484	30.5664	0.257387
		30.3844
	271I	34.9362	34.7367	0.282186
		34.5371
	97I	33.9999	34.4396	0.62183
		34.8793
	279I	35.4912	35.4842	0.00996419
		35.4771
	81I	34.7752	34.4874	0.406951
		34.1997
	291I	31.9936	31.8403	0.216762
		31.6871
	208I	34.2171	33.8431	0.528911
		33.4691
	284I	32.6338	32.427	0.292457
		32.2202
	96I	32.6748	32.191	0.684183
		31.7072
	209I	35.4038	35.4588	0.0777849
		35.5138
	204I	33.5138	33.6582	0.20422
		33.8026
	TRF-I	34.9445	34.884	0.0856478
		34.8234
	SUN-I	38.8962	38.4632	0.612393
		38.0302
	CRA-I	32.0302	32.3899	0.508678
		32.7495
	SWI-I	35.3174	34.8437	0.669942
		34.3699
	22C	33.3578	33.8508	0.69731
		34.3439
	21C	34.5404	34.1173	0.598242
		33.6943
	13C	31.3644	31.341	0.0330485
		31.3176
	82C	33.668	32.7248	1.33389
		31.7816
	302C	34.1537	33.9058	0.350543
		33.6579
	169C	31.6267	31.4387	0.265915
		31.2506
	12C	35.5432	36.1631	0.876663
		36.783
	206C	36.9633	37.4888	0.743155
		38.0143
	99C	35.5107	35.5168	0.00855599
		35.5228
	233C	33.4282	32.9439	0.684896
		32.4596
	50C	35.2287	35.4275	0.281206
		35.6263
	40C	33.884	33.6144	0.381291
		33.3448
	71C	32.3231	32.042	0.39754
		31.7609
	260C	32.6702	32.3175	0.498819
		31.9648
	306C	34.6832	33.9573	1.02648
		33.2315
	76C	36.4785	36.8644	0.545724
		37.2503
	55C	35.2509	35.1298	0.171359
		35.0086
	252C	35.844	36.2696	0.601889
		36.6952
	270C	34.0598	34.639	0.819197
		35.2183
	259C	35.2832	35.3312	0.0678639
		35.3792
	43C	34.2771	34.4094	0.187074
		34.5417
	16C	35.3003	35.0757	0.317562
		34.8512
	58C	36.1282	35.9111	0.307096
		35.6939
	11C	34.3998	34.4554	0.0786303
		34.511
	285C	33.3848	33.3743	0.01492
		33.3637
	27C	36.1466	36.362	0.304692
		36.5775
	238C	34.2665	34.3422	0.106985
		34.4178
	283C	32.4815	32.4663	0.0215668
		32.451
	74C	33.7394	33.2192	0.735597
		32.6991
	38C	34.7619	34.6473	0.162069
		34.5327
	282C	32.6129	32.6233	0.0147332
		32.6337
	36C	32.4334	32.5949	0.228445
		32.7565
	91C	35.951	35.6331	0.449626
		35.3151
	225C	32.2195	32.4357	0.305777
		32.6519
	8C	33.9165	33.7308	0.262532
		33.5452
	301C	32.7342	32.59	0.203918
		32.4458
	87C	36.4458	36.7005	0.360211
		36.9552
	203C	37.1256	37.3523	0.320648
		37.5791
	201C	34.5791	34.5268	0.0738575
		34.4746
	3C	34.0249	34.1524	0.180329
		34.28
	263C	33.3868	33.296	0.128411
		33.2052
	271C	33.9752	33.8973	0.110229
		33.8193
	97C	35.4296	35.6119	0.257722
		35.7941
	279C	36.0078	36.0178	0.0141495
		36.0278
	81C	33.4887	33.3145	0.246356
		33.1403
	291C	34.6877	34.5916	0.135906
		34.4955
	208C	33.0303	33.2016	0.242255
		33.3729
	284C	33.8051	33.7803	0.0351432
		33.7554
	96C	32.4389	32.4117	0.0384784
		32.3845
	209C	33.6385	33.3254	0.44279
		33.0123
	204C	28.8563	28.4677	0.549563
		28.0791
	TRF-C	28.7973	28.5389	0.365362
		28.2806
	SUN-C	35.1024	34.7575	0.487762
		34.4126
	CRA-C	32.6509	32.7188	0.0959544
		32.7866
	SWI-C	30.8784	30.9519	0.103945
		31.0254

## Sheet: PR3
		Ct value	mean Ct	SD Ct
Candidate gene - PR3	22I	35.4828	35.2014	0.398093
		34.9199
	21I	31.173	31.0908	0.116178
		31.0087
	13I	30.5011	30.6295	0.181585
		30.7579
	82I	29.591	29.454	0.193618
		29.3171
	302I	28.4916	28.7816	0.410193
		29.0717
	169I	27.9081	27.6491	0.366352
		27.39
	12I	36.4159	36.5921	0.249226
		36.7684
	206I	35.0325	35.0729	0.0571228
		35.1133
	99I	29.0838	29.1848	0.142836
		29.2858
	233I	32.2342	32.082	0.215312
		31.9298
	50I	33.2014	33.264	0.0886005
		33.3267
	40I	27.2088	27.1538	0.0777817
		27.0988
	71I	29.6431	29.6494	0.00890955
		29.6557
	260I	33.8965	34.1191	0.314773
		34.3417
	306I	36.078	35.7943	0.401228
		35.5106
	76I	30.5106	30.352	0.224294
		30.1934
	55I	26.5587	26.4921	0.0941866
		26.4255
	252I	28.8417	28.7407	0.142906
		28.6396
	270I	30.3432	30.2084	0.190636
		30.0736
	259I	27.7695	27.6846	0.120067
		27.5997
	43I	29.1911	29.3758	0.261205
		29.5605
	16I	31.5498	31.957	0.575876
		32.3642
	58I	30.5974	30.5519	0.0644174
		30.5063
	11I	36.1574	36.6972	0.763326
		37.237
	285I	31.4526	31.4573	0.00671751
		31.4621
	27I	31.2313	30.9809	0.35419
		30.7304
	238I	31.863	31.7508	0.158675
		31.6386
	283I	29.3782	29.4658	0.123885
		29.5534
	74I	34.9023	35.0823	0.254488
		35.2622
	38I	29.7218	29.4924	0.324491
		29.2629
	282I	29.9127	29.8939	0.0265872
		29.8751
	36I	29.8326	29.7289	0.146583
		29.6253
	91I	29.1395	29.2873	0.209091
		29.4352
	225I	31.9969	32.1868	0.268559
		32.3767
	8I	32.0054	32.0262	0.0294156
		32.047
	301I	32.312	32.5767	0.374342
		32.8414
	87I	35.3384	35.5258	0.265022
		35.7132
	203I	32.7132	33.1054	0.554655
		33.4976
	201I	31.4524	31.4897	0.0527502
		31.527
	3I	28.2235	28.4238	0.283248
		28.624
	263I	24.2075	24.0025	0.289843
		23.7976
	271I	29.6141	29.6618	0.067458
		29.7095
	97I	30.7561	30.6534	0.145169
		30.5508
	279I	36.5869	36.1698	0.589872
		35.7527
	81I	30.3291	30.215	0.161291
		30.101
	291I	31.0608	31.7862	1.02587
		32.5116
	208I	33.0226	32.7276	0.417193
		32.4326
	284I	34.4567	34.3806	0.107602
		34.3045
	96I	36.253	36.1719	0.114684
		36.0908
	209I	30.253	29.9031	0.494904
		29.5531
	204I	35.0869	35.6892	0.851766
		36.2915
	TRF-I	30.4678	30.6606	0.27266
		30.8534
	SUN-I	30.202	30.8481	0.913723
		31.4942
	CRA-I	31.0801	31.0819	0.00254558
		31.0837
	SWI-I	28.7222	29.3163	0.840141
		29.9104
	22C	36.1362	36.0577	0.111068
		35.9791
	21C	33.6163	34.256	0.904672
		34.8957
	13C	30.6813	30.6874	0.00855599
		30.6934
	82C	32.3995	32.4705	0.1004
		32.5415
	302C	30.6141	30.6957	0.115347
		30.7773
	169C	29.9893	29.7392	0.353624
		29.4892
	12C	33.269	33.0002	0.380266
		32.7313
	206C	36.7638	36.6548	0.154045
		36.5459
	99C	32.5459	32.8712	0.460044
		33.1965
	233C	31.2796	31.2139	0.0928431
		31.1483
	50C	32.4881	32.4918	0.0053033
		32.4956
	40C	30.662	30.5587	0.146159
		30.4553
	71C	29.2554	29.2391	0.0230182
		29.2228
	260C	33.6668	34.1678	0.708496
		34.6687
	306C	32.1921	32.3104	0.167306
		32.4287
	76C	31.3742	31.0659	0.435963
		30.7577
	55C	26.5308	26.5701	0.0556493
		26.6095
	252C	29.961	30.0315	0.0997021
		30.102
	270C	32.0634	31.7669	0.419385
		31.4703
	259C	28.1296	28.3864	0.363241
		28.6433
	43C	31.2726	31.4787	0.291469
		31.6848
	16C	32.2319	32.5808	0.49349
		32.9298
	58C	32.8165	32.7679	0.0686601
		32.7194
	11C	35.5934	35.71	0.164921
		35.8266
	285C	30.0074	30.136	0.181797
		30.2645
	27C	31.2248	31.7162	0.694945
		32.2076
	238C	31.129	30.9927	0.192828
		30.8563
	283C	26.0394	26.0705	0.0439113
		26.1015
	74C	32.6546	33.2656	0.864095
		33.8766
	38C	29.3644	29.3294	0.0494975
		29.2944
	282C	28.3473	28.3278	0.0276133
		28.3082
	36C	30.7345	30.8291	0.133714
		30.9236
	91C	31.7345	31.4381	0.419173
		31.1417
	225C	33.2177	33.2679	0.0710642
		33.3182
	8C	32.1922	32.0645	0.180666
		31.9367
	301C	31.3796	31.1729	0.292318
		30.9662
	87C	36.0516	36.5974	0.771898
		37.1432
	203C	34.5038	34.7609	0.363594
		35.018
	201C	30.9143	30.5827	0.468953
		30.2511
	3C	30.9607	30.9569	0.0053033
		30.9532
	263C	27.5123	27.4075	0.14828
		27.3026
	271C	29.3207	29.7644	0.627467
		30.208
	97C	30.9042	30.7327	0.242467
		30.5613
	279C	34.621	34.3661	0.360448
		34.1113
	81C	30.7007	30.7787	0.110309
		30.8567
	291C	30.1839	30.2718	0.124239
		30.3596
	208C	28.1782	28.3197	0.200182
		28.4613
	284C	35.3711	35.4162	0.0637801
		35.4613
	96C	36.1698	36.2547	0.119983
		36.3395
	209C	28.3395	27.981	0.506925
		27.6226
	204C	34.2348	33.9699	0.374625
		33.705
	TRF-C	28.3069	28.566	0.366423
		28.8251
	SUN-C	29.2808	29.4152	0.19007
		29.5496
	CRA-C	27.7161	27.924	0.294015
		28.1319
	SWI-C	29.5087	29.4106	0.138805
		29.3124

## Sheet: Chitinase
		Ct value	mean Ct	SD Ct
Candidate gene - Chitinase	22I	24.0451	24.3324	0.406304
		24.6197
	21I	26.5863	25.9995	0.829931
		25.4126
	13I	25.6508	25.5865	0.0909339
		25.5222
	82I	22.3433	22.7446	0.567524
		23.1459
	302I	25.9466	25.6357	0.439679
		25.3248
	169I	26.2985	25.8603	0.619779
		25.422
	12I	25.5856	26.1012	0.729098
		26.6167
	206I	22.5211	22.7644	0.344078
		23.0077
	99I	25.0296	25.0955	0.0932674
		25.1615
	233I	27.2009	27.0491	0.214748
		26.8972
	50I	25.6065	25.4964	0.155634
		25.3864
	40I	25.0739	25.06	0.0197283
		25.046
	71I	26.1578	26.1004	0.0811759
		26.043
	260I	22.373	22.3005	0.10253
		22.228
	306I	24.7431	25.0648	0.454953
		25.3865
	76I	25.6485	25.6824	0.0479418
		25.7163
	55I	20.8185	20.4051	0.584636
		19.9917
	252I	25.5922	25.7956	0.287651
		25.999
	270I	24.9147	24.4751	0.621688
		24.0355
	259I	22.9535	22.8729	0.113915
		22.7924
	43I	21.287	21.4766	0.268135
		21.6662
	16I	23.972	23.9681	0.00551543
		23.9642
	58I	23.5596	23.2731	0.405172
		22.9866
	11I	26.1923	26.285	0.131168
		26.3778
	285I	24.1263	23.9516	0.247063
		23.7769
	27I	25.0283	24.9758	0.0743169
		24.9232
	238I	28.2278	27.8537	0.529128
		27.4795
	283I	24.5194	24.7125	0.273085
		24.9056
	74I	26.3784	26.7486	0.523471
		27.1187
	38I	23.3352	24.1039	1.08704
		24.8725
	282I	26.169	26.5583	0.550483
		26.9475
	36I	24.6679	25.0581	0.551897
		25.4484
	91I	20.0466	20.3021	0.361261
		20.5575
	225I	23.369	23.9718	0.852488
		24.5746
	8I	24.5554	24.5397	0.0222032
		24.524
	301I	24.0592	24.2904	0.326966
		24.5216
	87I	26.2723	26.5112	0.337856
		26.7501
	203I	25.2159	25.4024	0.263751
		25.5889
	201I	25.7757	25.9059	0.18406
		26.036
	3I	23.7004	23.9672	0.377383
		24.2341
	263I	19.8018	19.6435	0.223941
		19.4851
	271I	21.1941	21.2828	0.125511
		21.3716
	97I	23.4984	24.2662	1.0859
		25.0341
	279I	22.9688	22.9098	0.0835093
		22.8507
	81I	22.7785	22.8132	0.0490025
		22.8478
	291I	24.548	24.7486	0.283691
		24.9492
	208I	25.4164	25.6615	0.346553
		25.9065
	284I	30.1511	30.2743	0.174231
		30.3975
	96I	24.0542	23.6216	0.611789
		23.189
	209I	22.8817	23.1797	0.421436
		23.4777
	204I	20.8338	21.3843	0.778525
		21.9348
	TRF-I	27.371	26.7212	0.918956
		26.0714
	SUN-I	28.6574	28.4326	0.317844
		28.2079
	CRA-I	27.0571	26.8917	0.233911
		26.7263
	SWI-I	22.859	23.3256	0.659872
		23.7922
	22C	27.581	27.6989	0.166736
		27.8168
	21C	25.016	24.8841	0.186535
		24.7522
	13C	23.8484	24.0282	0.254205
		24.2079
	82C	24.7724	25.0581	0.40397
		25.3437
	302C	28.7718	28.8537	0.115824
		28.9356
	169C	25.8829	25.8862	0.00459619
		25.8894
	12C	26.8185	27.1303	0.440952
		27.4421
	206C	27.9313	27.8822	0.0694379
		27.8331
	99C	25.4476	25.4989	0.0725492
		25.5502
	233C	26.1611	26.2402	0.111864
		26.3193
	50C	25.9384	25.9072	0.0441235
		25.876
	40C	26.4384	26.4147	0.0335169
		26.391
	71C	28.598	28.6292	0.0441235
		28.6604
	260C	23.7167	23.6584	0.0824487
		23.6001
	306C	26.7364	26.8016	0.0922067
		26.8668
	76C	26.8407	26.8695	0.0408001
		26.8984
	55C	20.639	20.4053	0.330572
		20.1715
	252C	24.7173	24.7341	0.0237588
		24.7509
	270C	23.6028	24.3361	1.03704
		25.0694
	259C	24.8276	25.0057	0.251871
		25.1838
	43C	25.1828	25.2465	0.0900854
		25.3102
	16C	24.1106	24.1268	0.0228395
		24.1429
	58C	24.7542	24.8796	0.177342
		25.005
	11C	25.5119	25.5463	0.0486489
		25.5807
	285C	22.9	22.9414	0.0585484
		22.9828
	27C	24.8318	24.9926	0.227335
		25.1533
	238C	24.8488	24.6816	0.236527
		24.5143
	283C	22.5346	22.55	0.0218496
		22.5655
	74C	24.661	24.6615	0.000636396
		24.6619
	38C	22.3159	22.4909	0.247558
		22.666
	282C	25.0703	25.1543	0.118794
		25.2383
	36C	24.0305	23.9504	0.113349
		23.8702
	91C	22.3237	22.5611	0.335664
		22.7984
	225C	24.6952	25.138	0.626143
		25.5807
	8C	23.2099	23.5455	0.474681
		23.8812
	301C	22.8979	23.4914	0.839336
		24.0849
	87C	24.1009	24.1253	0.0345068
		24.1497
	203C	25.9239	25.7807	0.202445
		25.6376
	201C	22.1435	22.1812	0.0533866
		22.219
	3C	24.7201	24.5435	0.249679
		24.367
	263C	19.803	19.8334	0.0429921
		19.8638
	271C	23.5325	24.4413	1.28517
		25.35
	97C	24.7927	24.4864	0.433103
		24.1802
	279C	23.0592	23.2706	0.298965
		23.482
	81C	22.667	22.794	0.179534
		22.9209
	291C	23.0715	23.0948	0.0329512
		23.1181
	208C	22.377	22.5224	0.205697
		22.6679
	284C	22.3922	22.5952	0.287015
		22.7981
	96C	21.728	22.0374	0.437628
		22.3469
	209C	22.3912	22.5532	0.229173
		22.7153
	204C	19.1803	19.3362	0.220476
		19.4921
	TRF-C	20.3125	20.5521	0.338916
		20.7918
	SUN-C	23.9983	24.1881	0.268347
		24.3778
	CRA-C	23.6581	23.7169	0.083085
		23.7756
	SWI-C	23.267	23.6542	0.547654
		24.0415

## Sheet: NPR3
		Ct value	mean Ct	SD Ct
Candidate gene - NPR3	22I	33.2196	33.1838	0.0506996
		33.1479
	21I	33.3336	33.1549	0.25272
		32.9762
	13I	33.5747	34.2566	0.964282
		34.9384
	82I	29.1081	29.2479	0.197719
		29.3877
	302I	32.2974	32.3582	0.0859135
		32.4189
	169I	29.9173	30.1556	0.337016
		30.3939
	12I	34.6723	34.3681	0.430204
		34.0639
	206I	33.4367	33.2504	0.263468
		33.0641
	99I	31.3905	32.147	1.06985
		32.9035
	233I	33.2032	32.9084	0.41681
		32.6137
	50I	35.2009	34.7272	0.669842
		34.2536
	40I	35.2911	34.7644	0.744796
		34.2378
	71I	32.5617	31.7862	1.09672
		31.0107
	260I	32.6843	32.4215	0.371655
		32.1587
	306I	34.1042	34.2901	0.262832
		34.4759
	76I	31.1907	31.503	0.441618
		31.8152
	55I	33.1699	33.6791	0.720188
		34.1884
	252I	32.4481	32.6955	0.349791
		32.9428
	270I	33.7398	34.2189	0.67755
		34.698
	259I	33.4706	33.0199	0.637386
		32.5692
	43I	34.0319	34.2888	0.363311
		34.5457
	16I	32.7163	32.9188	0.286378
		33.1213
	58I	34.4031	34.6352	0.328239
		34.8673
	11I	33.5047	33.5838	0.111864
		33.6629
	285I	33.0368	33.6532	0.871683
		34.2695
	27I	31.9002	32.1466	0.348462
		32.393
	238I	35.0298	35.3622	0.470085
		35.6946
	283I	33.9824	33.8355	0.207742
		33.6886
	74I	34.2881	34.0939	0.274711
		33.8996
	38I	32.1821	32.7347	0.781517
		33.2874
	282I	34.972	34.5376	0.614264
		34.1033
	36I	33.8098	33.4436	0.517956
		33.0773
	91I	30.7166	30.7711	0.0770746
		30.8256
	225I	33.9697	34.0748	0.148705
		34.18
	8I	34.1487	33.9541	0.275264
		33.7595
	301I	33.2149	33.3708	0.220476
		33.5267
	87I	34.4284	34.3958	0.0460124
		34.3633
	203I	34.4501	34.1111	0.479341
		33.7722
	201I	32.8464	33.1581	0.44081
		33.4698
	3I	32.7522	32.9197	0.236934
		33.0872
	263I	25.9274	25.9509	0.033234
		25.9744
	271I	31.2047	31.407	0.286025
		31.6092
	97I	31.0401	31.121	0.114339
		31.2018
	279I	33.0881	33.1539	0.093126
		33.2198
	81I	30.9482	31.0245	0.107975
		31.1009
	291I	32.6913	32.8306	0.197015
		32.9699
	208I	31.312	31.3536	0.0589058
		31.3953
	284I	32.0572	31.9868	0.0994706
		31.9165
	96I	33.2417	33.0593	0.258023
		32.8768
	209I	31.2	31.84	0.905171
		32.4801
	204I	31.0237	31.3919	0.520643
		31.76
	TRF-I	30.0355	30.1089	0.103733
		30.1822
	SUN-I	29.8497	30.0139	0.232214
		30.1781
	CRA-I	32.3196	32.5862	0.377029
		32.8528
	SWI-I	31.4197	31.3877	0.0453255
		31.3556
	22C	35.5292	35.3681	0.227759
		35.2071
	21C	31.4603	31.5644	0.147205
		31.6685
	13C	31.9516	31.6765	0.389071
		31.4014
	82C	33.4261	33.3043	0.172288
		33.1824
	302C	33.36	33.0788	0.397664
		32.7976
	169C	33.7048	33.6291	0.107056
		33.5534
	12C	32.0808	32.2083	0.180197
		32.3357
	206C	35.9488	35.7077	0.340892
		35.4667
	99C	33.9402	33.7871	0.216445
		33.6341
	233C	33.412	33.4183	0.00883883
		33.4245
	50C	35.3227	34.6355	0.971846
		33.9483
	40C	33.3157	33.2159	0.141139
		33.1161
	71C	31.9672	31.7444	0.315138
		31.5215
	260C	32.5046	32.3593	0.205517
		32.2139
	306C	34.1705	34.0883	0.116178
		34.0062
	76C	33.7918	33.8269	0.0497096
		33.8621
	55C	32.1244	32.498	0.52826
		32.8715
	252C	34.4494	34.1529	0.419289
		33.8564
	270C	35.8437	35.2142	0.890318
		34.5846
	259C	31.8675	31.2497	0.873702
		30.6318
	43C	34.6857	33.9887	0.985707
		33.2917
	16C	31.4442	31.6416	0.279167
		31.839
	58C	34.1144	34.0734	0.0581047
		34.0323
	11C	33.4254	33.5204	0.134421
		33.6155
	285C	31.7991	31.7914	0.0109602
		31.7836
	27C	32.6027	32.4059	0.278374
		32.2091
	238C	33.4364	33.0397	0.561
		32.643
	283C	31.5995	31.2589	0.481681
		30.9183
	74C	35.4322	35.25	0.257649
		35.0678
	38C	30.2155	30.5718	0.50379
		30.928
	282C	33.8023	33.8686	0.0937508
		33.9349
	36C	32.6994	32.3386	0.510283
		31.9777
	91C	31.4067	31.5516	0.20492
		31.6965
	225C	32.1693	32.2688	0.14071
		32.3683
	8C	31.4842	31.5485	0.0910046
		31.6129
	301C	30.3454	30.2903	0.0779232
		30.2352
	87C	31.9533	31.8499	0.14623
		31.7465
	203C	34.0666	34.4759	0.578837
		34.8852
	201C	31.8726	31.8903	0.0250316
		31.908
	3C	30.5039	30.533	0.0411536
		30.5621
	263C	31.2691	31.5526	0.400859
		31.836
	271C	33.7404	33.4903	0.353766
		33.2401
	97C	29.7868	29.7161	0.0999142
		29.6455
	279C	32.6757	32.6622	0.0190919
		32.6487
	81C	31.3035	31.6056	0.427163
		31.9076
	291C	31.9435	31.9986	0.0779737
		32.0537
	208C	31.5283	31.8206	0.413304
		32.1128
	284C	32.7552	32.6684	0.122824
		32.5815
	96C	33.286	33.5794	0.41486
		33.8727
	209C	29.9635	30.2268	0.372433
		30.4902
	204C	28.8512	28.9383	0.123107
		29.0253
	TRF-C	28.7898	29.0895	0.423911
		29.3893
	SUN-C	29.862	29.9471	0.12035
		30.0322
	CRA-C	32.6097	32.748	0.195526
		32.8863
	SWI-C	30.8359	30.9631	0.179888
		31.0903

## Sheet: MKP1
		Ct value	mean Ct	SD Ct
Candidate gene - MKP1	22I	27.9748	28.2963	0.454599
		28.6177
	21I	30.3914	30.4786	0.123319
		30.5658
	13I	27.8282	28.2708	0.625931
		28.7134
	82I	28.9035	28.6822	0.312895
		28.461
	302I	29.1654	29.2668	0.143401
		29.3682
	169I	27.8619	27.9106	0.0688722
		27.9593
	12I	31.1653	31.1407	0.0347897
		31.1161
	206I	27.9985	28.1223	0.17508
		28.2461
	99I	31.3948	31.2255	0.239356
		31.0563
	233I	33.2277	33.1419	0.121269
		33.0562
	50I	32.922	32.599	0.45672
		32.2761
	40I	29.3704	29.3176	0.0747412
		29.2647
	71I	29.6911	29.324	0.519158
		28.9569
	260I	28.8673	29.087	0.310632
		29.3066
	306I	32.1959	32.3556	0.225921
		32.5154
	76I	31.0392	31.0493	0.0142836
		31.0594
	55I	28.1711	28.2015	0.0429921
		28.2319
	252I	29.4323	29.516	0.118299
		29.5996
	270I	29.7901	29.654	0.192545
		29.5178
	259I	28.299	28.4468	0.209021
		28.5946
	43I	28.5785	28.5485	0.0424264
		28.5185
	16I	29.0269	28.9006	0.178544
		28.7744
	58I	29.8614	30.0308	0.239568
		30.2002
	11I	29.065	29.13	0.0918532
		29.1949
	285I	30.0057	30.1525	0.207677
		30.2994
	27I	29.4366	29.3676	0.09751
		29.2987
	238I	30.5478	30.4992	0.0686601
		30.4507
	283I	29.982	30.2118	0.324916
		30.4415
	74I	28.7598	28.8603	0.142199
		28.9609
	38I	30.1459	30.1943	0.0683772
		30.2426
	282I	30.4406	30.6791	0.33729
		30.9176
	36I	30.5979	30.4538	0.203717
		30.3098
	91I	27.4374	27.4333	0.00586899
		27.4291
	225I	32.4235	32.7796	0.503531
		33.1356
	8I	31.2012	31.1797	0.0303349
		31.1583
	301I	31.6172	31.6265	0.0131522
		31.6358
	87I	34.5637	33.933	0.891919
		33.3024
	203I	32.5434	32.6722	0.18208
		32.8009
	201I	31.5083	31.7111	0.286873
		31.914
	3I	31.4233	31.4352	0.0168999
		31.4472
	263I	25.4663	25.6884	0.314168
		25.9106
	271I	29.8409	29.9672	0.178615
		30.0935
	97I	29.3184	29.6705	0.497945
		30.0226
	279I	32.2469	32.3272	0.113561
		32.4075
	81I	29.1699	29.162	0.0111723
		29.1541
	291I	32.1562	32.4263	0.38205
		32.6965
	208I	31.6763	31.6203	0.079196
		31.5643
	284I	30.9266	31.2214	0.416839
		31.5161
	96I	29.7765	29.62	0.221254
		29.4636
	209I	29.3251	29.5766	0.355675
		29.8281
	204I	28.6059	28.9607	0.501692
		29.3154
	TRF-I	26.3512	26.5558	0.289419
		26.7605
	SUN-I	26.1233	26.2216	0.138946
		26.3198
	CRA-I	27.1084	27.6363	0.746563
		28.1642
	SWI-I	31.5108	31.5566	0.0648417
		31.6025
	22C	32.7667	32.7502	0.023292
		32.7337
	21C	32.6553	33.2839	0.888904
		33.9124
	13C	32.5887	32.5629	0.0364499
		32.5372
	82C	31.5082	31.8376	0.465771
		32.1669
	302C	33.1347	32.6598	0.67161
		32.1849
	169C	34.0165	33.7058	0.439387
		33.3951
	12C	32.6432	33.056	0.583787
		33.4688
	206C	35.1088	35.1605	0.0730671
		35.2122
	99C	30.4731	30.6266	0.217082
		30.7801
	233C	33.7664	33.6369	0.18307
		33.5075
	50C	33.9189	33.9879	0.0975807
		34.0569
	40C	32.6575	32.489	0.238388
		32.3204
	71C	31.9909	31.8297	0.228042
		31.6684
	260C	31.0854	31.5115	0.602596
		31.9376
	306C	31.6793	31.6844	0.00713866
		31.6894
	76C	33.3032	33.4121	0.153959
		33.521
	55C	27.8354	27.9355	0.141633
		28.0357
	252C	30.7961	30.7796	0.0234052
		30.763
	270C	29.3359	29.1617	0.246356
		28.9875
	259C	29.3144	29.3036	0.0152028
		29.2929
	43C	30.6103	30.4943	0.163978
		30.3784
	16C	30.6808	30.6382	0.0602455
		30.5956
	58C	30.5566	30.2665	0.410263
		29.9764
	11C	31.0036	30.7713	0.328593
		30.5389
	285C	27.2247	27.3737	0.210718
		27.5227
	27C	30.2245	30.2335	0.0127279
		30.2425
	238C	30.4253	30.5403	0.162564
		30.6552
	283C	28.2163	28.1487	0.0956008
		28.0811
	74C	30.4183	30.5787	0.226911
		30.7392
	38C	27.8401	28.0228	0.258448
		28.2056
	282C	30.7335	30.8818	0.209728
		31.0301
	36C	30.8622	30.6459	0.305824
		30.4297
	91C	29.5711	29.849	0.393081
		30.127
	225C	30.8257	31.0058	0.2547
		31.1859
	8C	29.5527	29.5012	0.072832
		29.4497
	301C	28.4178	28.6178	0.282772
		28.8177
	87C	29.0953	29.2833	0.265801
		29.4712
	203C	32.3597	32.5593	0.282348
		32.759
	201C	28.9752	29.1918	0.306319
		29.4084
	3C	29.613	29.6383	0.0357796
		29.6636
	263C	28.7541	28.8051	0.0720542
		28.856
	271C	31.1123	31.089	0.0330219
		31.0656
	97C	29.141	29.1913	0.0712057
		29.2417
	279C	31.7854	31.8346	0.0695086
		31.8837
	81C	29.0333	29.0029	0.0430628
		28.9724
	291C	29.5393	29.6425	0.145947
		29.7457
	208C	30.0541	30.1808	0.179252
		30.3076
	284C	29.1094	29.2531	0.203222
		29.3968
	96C	30.5065	29.9913	0.728674
		29.476
	209C	28.5887	28.4038	0.261559
		28.2188
	204C	26.159	26.237	0.110379
		26.3151
	TRF-C	26.964	27.086	0.172534
		27.208
	SUN-C	26.9741	27.0396	0.092631
		27.1051
	CRA-C	27.8518	28.0388	0.264458
		28.2258
	SWI-C	28.4234	28.7432	0.452336
		29.0631

## Sheet: BSMT1
		Ct value	mean Ct	SD Ct
Candidate gene - BSMT1	22I	33.0421	32.9814	0.0858428
		32.9207
	21I	31.6348	31.5956	0.0554372
		31.5564
	13I	30.0903	30.6389	0.775838
		31.1875
	82I	27.9397	28.0594	0.169281
		28.1791
	302I	33.8884	33.3023	0.828871
		32.7162
	169I	33.3281	33.5546	0.320319
		33.7811
	12I	34.433	34.6962	0.372221
		34.9594
	206I	32.3359	32.7156	0.536906
		33.0952
	99I	30.7186	30.8843	0.234264
		31.0499
	233I	34.1769	34.7079	0.75085
		35.2388
	50I	35.3038	34.9989	0.431194
		34.694
	40I	32.9696	33.0833	0.160867
		33.1971
	71I	28.7635	29.3993	0.899157
		30.0351
	260I	30.9769	31.4588	0.68151
		31.9407
	306I	31.4176	31.7376	0.452619
		32.0577
	76I	32.2545	32.8064	0.780504
		33.3583
	55I	29.1713	29.0422	0.182504
		28.9132
	252I	31.2126	31.5514	0.479206
		31.8903
	270I	29.4191	29.2052	0.30243
		28.9914
	259I	31.9502	31.3943	0.786161
		30.8384
	43I	29.6786	29.7686	0.127279
		29.8586
	16I	26.8911	26.9325	0.0584777
		26.9738
	58I	29.8842	29.8096	0.105571
		29.7349
	11I	33.2423	33.2133	0.0409415
		33.1844
	285I	31.2025	31.4305	0.322495
		31.6586
	27I	30.3882	30.5985	0.297409
		30.8088
	238I	31.3082	31.2955	0.0178595
		31.2829
	283I	31.3087	31.1118	0.278529
		30.9148
	74I	31.7001	32.1685	0.662488
		32.637
	38I	32.6423	32.895	0.357372
		33.1477
	282I	30.425	30.3914	0.0475883
		30.3577
	36I	32.4457	32.9108	0.65768
		33.3758
	91I	28.8261	28.9528	0.17911
		29.0794
	225I	31.9548	32.2225	0.378585
		32.4902
	8I	33.1782	32.9153	0.371867
		32.6523
	301I	31.8469	31.8971	0.0709935
		31.9473
	87I	34.7714	34.829	0.0815294
		34.8867
	203I	31.9547	31.8955	0.0837214
		31.8363
	201I	29.1642	29.3423	0.251871
		29.5204
	3I	32.5395	33.2469	1.00041
		33.9543
	263I	27.5346	27.7827	0.350796
		28.0307
	271I	30.0472	30.2348	0.265306
		30.4224
	97I	30.5492	30.7067	0.222809
		30.8643
	279I	30.5408	30.5977	0.0805395
		30.6547
	81I	31.0382	30.8201	0.30844
		30.602
	291I	30.9536	30.9854	0.0449013
		31.0171
	208I	32.3587	32.1742	0.260922
		31.9897
	284I	30.6483	30.6923	0.0621547
		30.7362
	96I	32.3318	32.2711	0.0859135
		32.2103
	209I	32.4519	32.0936	0.506713
		31.7353
	204I	31.029	31.2664	0.335805
		31.5039
	TRF-I	28.8866	28.9238	0.0526087
		28.961
	SUN-I	28.6696	28.7734	0.146725
		28.8771
	CRA-I	34.2357	33.6763	0.79104
		33.117
	SWI-I	31.391	31.557	0.23483
		31.7231
	22C	33.9882	34.0833	0.13463
		34.1785
	21C	33.8669	33.5289	0.478051
		33.1908
	13C	33.8436	33.5793	0.373777
		33.315
	82C	34.2666	34.6264	0.508905
		34.9863
	302C	32.5872	32.8315	0.345492
		33.0758
	169C	32.5954	32.8552	0.367483
		33.1151
	12C	34.1123	33.8483	0.373411
		33.5842
	206C	34.0417	34.0382	0.00495891
		34.0347
	99C	32.3837	32.5977	0.302571
		32.8116
	233C	31.8394	31.9145	0.106278
		31.9897
	50C	34.0544	34.6324	0.817415
		35.2104
	40C	35.5527	35.2637	0.408708
		34.9747
	71C	33.447	33.4083	0.0547301
		33.3696
	260C	31.6388	32.2428	0.854114
		32.8467
	306C	31.6013	31.6538	0.0743093
		31.7064
	76C	31.3689	31.7736	0.572262
		32.1782
	55C	30.2554	30.7065	0.637952
		31.1576
	252C	32.2126	32.5515	0.479206
		32.8903
	270C	34.2982	33.9345	0.514441
		33.5707
	259C	33.3724	33.5344	0.229173
		33.6965
	43C	34.3839	33.9731	0.58103
		33.5622
	16C	30.59	31.0285	0.620203
		31.4671
	58C	36.9965	36.5435	0.640664
		36.0905
	11C	35.0905	34.5583	0.752644
		34.0261
	285C	33.6116	34.1033	0.695359
		34.595
	27C	33.4769	32.8034	0.952424
		32.13
	238C	33.1157	32.9752	0.19868
		32.8347
	283C	30.0625	30.1219	0.084075
		30.1814
	74C	32.0362	31.6366	0.565141
		31.237
	38C	30.3788	30.831	0.639437
		31.2831
	282C	31.9094	32.0695	0.226416
		32.2296
	36C	33.0948	33.1801	0.120632
		33.2654
	91C	32.4245	32.5359	0.157614
		32.6474
	225C	34.7298	34.4878	0.342169
		34.2459
	8C	34.35	34.4597	0.15521
		34.5695
	301C	31.7471	31.8648	0.166453
		31.9825
	87C	34.971	35.0409	0.0988611
		35.1108
	203C	33.5258	34.2433	1.01463
		34.9607
	201C	31.544	31.9423	0.563211
		32.3405
	3C	30.4692	30.562	0.13131
		30.6549
	263C	31.7458	31.9231	0.25074
		32.1004
	271C	30.8282	30.702	0.178403
		30.5759
	97C	29.4656	29.387	0.111086
		29.3085
	279C	31.127	31.5493	0.597222
		31.9716
	81C	32.457	32.6919	0.332199
		32.9268
	291C	30.9621	30.9974	0.0499217
		31.0327
	208C	31.7753	31.514	0.369605
		31.2526
	284C	32.5016	32.6261	0.175999
		32.7505
	96C	32.9797	32.664	0.446444
		32.3483
	209C	29.0466	29.0089	0.0533866
		28.9711
	204C	31.8643	32.2679	0.570847
		32.6716
	TRF-C	31.2717	31.4853	0.302005
		31.6988
	SUN-C	28.7427	28.825	0.11646
		28.9074
	CRA-C	31.7411	31.4994	0.341745
		31.2578
	SWI-C	30.409	30.4526	0.0616597
		30.4962

## Sheet: RPS4
		Ct value	mean Ct	SD Ct
Candidate gene - RPS4	22I	30.3896	30.9667	0.816143
		31.5438
	21I	33.3305	33.0028	0.463356
		32.6752
	13I	33.5673	34.13	0.795778
		34.6927
	82I	33.0202	33.0365	0.022981
		33.0527
	302I	30.6854	30.5225	0.230374
		30.3596
	169I	32.8448	32.9874	0.201667
		33.13
	12I	33.0312	32.9237	0.152028
		32.8162
	206I	29.5759	29.7126	0.193323
		29.8493
	99I	29	29.0363	0.0514067
		29.0727
	233I	35.2208	35.6779	0.646372
		36.135
	50I	31.7678	31.6419	0.178048
		31.516
	40I	30.2827	30.2742	0.0120466
		30.2657
	71I	30.9478	30.7577	0.268842
		30.5676
	260I	31.1593	31.3784	0.309783
		31.5974
	306I	33.9394	33.7879	0.214183
		33.6365
	76I	30.4396	30.217	0.314721
		29.9945
	55I	28.5511	28.5414	0.0137886
		28.5316
	252I	31.0418	30.9316	0.155846
		30.8214
	270I	34.7022	34.4826	0.310561
		34.263
	259I	30.1453	29.9192	0.319754
		29.6931
	43I	28.8695	28.8153	0.0766504
		28.7611
	16I	29.2349	29.448	0.301369
		29.6611
	58I	30.5496	30.7431	0.27365
		30.9366
	11I	34.4979	34.3398	0.223658
		34.1816
	285I	33.4559	33.7458	0.40991
		34.0356
	27I	33.9444	33.7465	0.279974
		33.5485
	238I	30.7917	30.7141	0.109814
		30.6364
	283I	30.4288	30.4017	0.0382545
		30.3747
	74I	29.1059	28.9487	0.222314
		28.7915
	38I	33.3023	33.532	0.324845
		33.7617
	282I	30.7153	30.9301	0.303773
		31.1449
	36I	30.5916	30.6182	0.0376181
		30.6448
	91I	33.9013	33.6611	0.339765
		33.4208
	225I	31.1966	31.1959	0.000989949
		31.1952
	8I	32.2542	32.0399	0.302995
		31.8257
	301I	30.9454	31.1715	0.319754
		31.3976
	87I	31.7245	32.1337	0.578625
		32.5428
	203I	31.7193	31.9766	0.363948
		32.234
	201I	31.4012	32.0454	0.911038
		32.6896
	3I	33.8617	33.2204	0.906911
		32.5791
	263I	25.8176	26.3683	0.778807
		26.919
	271I	32.7661	33.2818	0.72931
		33.7975
	97I	31.1676	31.3169	0.211071
		31.4661
	279I	34.3527	34.8035	0.637468
		35.2542
	81I	29.9833	30.0613	0.110379
		30.1394
	291I	33.5868	33.7499	0.230683
		33.913
	208I	28.7084	28.7868	0.110902
		28.8653
	284I	31.5607	31.1144	0.631135
		30.6681
	96I	33.341	33.3291	0.0168806
		33.3171
	209I	29.5265	29.5616	0.0497226
		29.5968
	204I	31.6348	31.2418	0.555764
		30.8489
	TRF-I	34.8252	34.4763	0.49349
		34.1273
	SUN-I	33.238	33.6865	0.634273
		34.135
	CRA-I	30.354	30.345	0.0127789
		30.3359
	SWI-I	29.7152	29.7103	0.00701998
		29.7053
	22C	32.0768	32.2906	0.302359
		32.5044
	21C	34.1529	34.0997	0.0751387
		34.0466
	13C	34.0561	33.6423	0.585202
		33.2285
	82C	33.8756	33.5425	0.471066
		33.2094
	302C	31.4811	32.0508	0.805677
		32.6205
	169C	32.9607	32.824	0.193276
		32.6874
	12C	33.4117	33.4494	0.0533866
		33.4872
	206C	29.5733	29.8023	0.323775
		30.0312
	99C	29.5777	29.8891	0.440386
		30.2005
	233C	30.8204	31.3374	0.731134
		31.8544
	50C	29.9113	30.0378	0.178827
		30.1642
	40C	31.6559	31.5057	0.212344
		31.3556
	71C	29.728	30.1056	0.533936
		30.4831
	260C	31.47	30.9722	0.704086
		30.4743
	306C	33.3153	33.1837	0.186181
		33.052
	76C	33.0642	32.7465	0.449296
		32.4288
	55C	28.9857	29.0769	0.128976
		29.1681
	252C	31.316	31.758	0.625012
		32.1999
	270C	33.7349	34.1264	0.553568
		34.5178
	259C	28.7824	29.2868	0.713295
		29.7912
	43C	30.3445	30.5873	0.343371
		30.8301
	16C	29.9889	30.0614	0.102416
		30.1338
	58C	32.1679	32.0731	0.134138
		31.9782
	11C	35.4351	34.9128	0.738679
		34.3904
	285C	33.135	33.0497	0.12062
		32.9644
	27C	33.1606	32.6055	0.784911
		32.0505
	238C	31.5599	31.1771	0.54129
		30.7944
	283C	28.9892	28.9017	0.123673
		28.8143
	74C	30.3802	30.5891	0.295429
		30.798
	38C	32.4043	32.8313	0.603869
		33.2583
	282C	32.3811	32.3633	0.0251023
		32.3456
	36C	30.3562	30.4484	0.13032
		30.5405
	91C	33.4928	33.2612	0.327532
		33.0296
	225C	31.2584	31.6778	0.593121
		32.0972
	8C	32.1303	32.1673	0.0523259
		32.2043
	301C	30.8079	30.8426	0.0491439
		30.8774
	87C	30.4308	30.9083	0.675287
		31.3858
	203C	30.8745	31.0209	0.207041
		31.1673
	201C	33.114	32.9276	0.263672
		32.7411
	3C	34.0254	34.3887	0.513784
		34.752
	263C	29.5282	29.7182	0.268701
		29.9082
	271C	34.6007	33.8615	1.04539
		33.1223
	97C	30.5849	30.6149	0.0423557
		30.6448
	279C	34.4976	34.7891	0.412173
		35.0805
	81C	30.8461	30.6282	0.308157
		30.4103
	291C	33.5685	33.5947	0.0370524
		33.6209
	208C	29.5338	29.5014	0.0458912
		29.4689
	284C	30.8519	30.722	0.183706
		30.5921
	96C	32.2167	32.5271	0.438901
		32.8374
	209C	27.773	27.9927	0.310725
		28.2124
	204C	29.8528	29.4558	0.561445
		29.0588
	TRF-C	28.9973	29.4875	0.693318
		29.9778
	SUN-C	32.9934	32.9541	0.0555079
		32.9149
	CRA-C	30.4528	30.7384	0.403899
		31.024
	SWI-C	33.0752	33.4368	0.51145
		33.7985

[truncated: 11 more sheets: ABF, EDS1, EIN3, GST22, SGT1b, WRKY46, WRKY62, WRKY70, ACO, LEA5, PAL2]
