# Supplementary material for: QTLs and eQTLs mapping related to citrandarins’ resistance to citrus gummosis disease
Source: BMC Genomics. 2018 Jul 3;19:516. doi: 10.1186/s12864-018-4888-2 (PMC6031180; doi:10.1186/s12864-018-4888-2)
Supplement: Supplementary file 3 — Real lesion length (RLL) caused from the inoculation with P. parasitica in the individuals of the experiment. (XLSX 12 kb) [file 12864_2018_4888_MOESM3_ESM.xlsx]

## Sheet: Additional file 3
Genotype	RLL1 (mm)
8	11.13a
Rangpur lime	10.52a
204	9.49a
209	9.3a
40	8.905a
13	8.875a
Sunki mandarin	8.355a
47	8.11a
11	7.97a
244	7.695a
30	6.775b
312	6.54b
27	6.41b
284	6.255b
205	6.13b
248	6.04b
33	6.035b
274	5.95b
250	5.93b
262	5.715b
99	5.525b
86	5.315c
94	5.275c
192	5.265c
208	5.225c
231	5.08c
82	4.98c
232	4.955c
44	4.835c
302	4.595c
50	4.59c
5	4.59c
211	4.475c
84	4.425c
238	4.39c
229	4.36c
213	4.355c
81	4.33c
12	4.33c
249	4.295c
237	4.285c
228	4.235c
89	4.145c
85	4.135c
71	4.04c
69	3.97c
303	3.88c
199	3.81c
182	3.8c
36	3.74c
16	3.74c
227	3.69c
76	3.66c
59	3.66c
246	3.65c
233	3.565c
201	3.545c
271	3.515c
158	3.505c
291	3.465c
203	3.435c
130	3.425c
261	3.4c
226	3.34c
239	3.31c
48	3.305c
257	3.285c
83	3.275c
254	3.26c
236	3.21c
253	3.145c
212	3.11c
225	3.09c
306	3.08c
51	3.07c
3	3.07c
181	3.045c
97	3.045c
21	2.955c
57	2.93c
46	2.915c
74	2.895c
221	2.785c
39	2.75c
52	2.735c
252	2.72c
Rubidoux trifoliate	2.71c
282	2.695c
7	2.675c
43	2.66c
32	2.6c
222	2.52c
301	2.515c
285	2.46c
9	2.415c
87	2.41c
72	2.4c
91	2.34c
259	2.33c
218	2.32c
58	2.3c
260	2.265c
283	2.115c
96	2.115c
38	2.035c
75	2.025c
55	1.84c
263	1.72c
Swingle citrumelo	1.715c
270	1.705c
169	1.43c
206	1.32c
279	1.285c
22	1.15c
CV (%)	31.3
1Means followed by same letter do not significantly differ (p<0.05) by Scott-Knott test
