# Supplementary material for: QTLs and eQTLs mapping related to citrandarins’ resistance to citrus gummosis disease
Source: BMC Genomics. 2018 Jul 3;19:516. doi: 10.1186/s12864-018-4888-2 (PMC6031180; doi:10.1186/s12864-018-4888-2)
Supplement: Supplementary file 4 — Gene, linkage group (LG), flanking markers, position of the eQTL in centiMorgans (cM position), LOD score, proportion of phenotypic variation (R2) explained by eQTL in % and additive effect by the eQTLs mapping in the Poncirus trifoliata map. (XLSX 16 kb) [file 12864_2018_4888_MOESM4_ESM.xlsx]

## Sheet: Additional file 4
Gene	LG	Flanking markers	cM position	LOD score	R² (%)	Additive effect
PR2	1	100027137|F|0	114.465	7.0476	9.25	0.350983
	2	100144281|F|0-100037817|F|0	171	6.79211	1.55	-0.337686
	8a	100074214|F|0	244.097	7.88806	0.46	0.244123
	8b	100017077|F|0	36.2255	11.0634	5.54	0.590316
	9	100023051|F|0	292.694	5.24205	3.54	-0.380565
PR4	2	100035374|F|0	29.4917	7.26539	0.76	0.593359
	3	100046309|F|0-100016981|F|0	132	6.81293	0.06	0.535655
	4	100029154|F|0	267.07	18.7436	0.0009	-1.20444
	5	100019732|F|0	367.63	6.04848	0.44	1.11097
	7	100054670|F|0	100.709	7.07249	0.42	0.549012
	8b	100012681|F|0	21.2339	7.73743	2.24	0.926586
	9	100065934|F|0	298.243	7.91027	0.83	-0.457685
PR3	2	100029500|F|0	11.1454	4.79578	3.05	-0.468529
	3	100016981|F|0	133.872	4.80775	0.58	-0.353498
	4	100052370|F|0	122.801	7.68863	2.64	-0.733568
	5	100038467|F|0	399.828	8.68079	1.71	-0.499981
	7	100045437|F|0	84.6234	7.35848	0.019	0.338146
	8b	100017625|F|0	20.1371	4.50356	0.28	0.698162
	9	100065934|F|0	298.243	8.45938	3.41	-0.811833
Chitinase [Citrus sinensis]	1	100028088|F|0	118.641	10.3561	7.03	0.547784
	2	100121334|F|0	196.972	11.9402	0.0135	-1.05686
	3	100022602|F|0	0.778354	5.72682	2.15	-0.450716
	4	100078231|F|0	70.5662	9.80605	6.33	-0.923546
	5	100036907|F|0	28.5883	4.89937	0.0348	0.462135
	6	100044333|F|0	206.058	5.05207	2.56	-0.371159
NPR3	1	100041050|F|0	28.2916	8.30989	5.54	0.755102
	8a	100034226|F|0	25.5774	5.28589	10.18	-0.512921
	8b	100028346|F|0	1.93977	4.17151	0.12	0.226945
MKP1	1	100052088|F|0-100030810|F|0	288	7.5372	1.41	0.460012
	2	100041911|F|0	309.647	5.39253	1.08	0.398976
	4	100023207|F|0	61.4212	6.66193	1.42	-0.706762
	7	100151589|F|0	152.993	4.07122	1.34	0.375788
BSMT1	1	100020644|F|0-100044807|F|0	160	6.82728	7.06	-0.548888
	4	100050528|F|0	271.097	7.47965	0.1	0.709476
	7	100027169|F|0	230.534	4.28337	0.12	0.535375
	8a	100024409|F|0	39.0968	5.91242	1.68	-0.553915
	9	100095932|F|0	114.322	15.9694	0.02	0.975183
RPS4	4	100018879|F|0	112.625	8.27415	8.7	-0.514332
	5	100039214|F|0	272.811	6.91882	10.54	0.423964
	6	100032182|F|0	0	4.44499	0.43	0.364626
	9	100043878|F|0	288.365	3.91604	5.12	-0.409302
ABF	4	100043466|F|0	191.303	6.53844	2.9	1.05412
	6	100048863|F|0-100031439|F|0	218	13.0301	4.97	-1.05184
	8b	100038502|F|0	0.0001	8.04008	0.75	0.519178
	9	100022107|F|0	171.198	4.87088	0.0001	0.342087
EDS1	5	100039214|F|0	272.811	9.10253	7.76	0.396432
EIN3	5	100033773|F|0	23.0266	10.0696	0.5	0.622728
	6	100192933|F|0	182.308	3.93225	11.54	-0.28946
	9	100062586|F|0	42.5625	12.1461	0.5	0.574293
GST22	3	100037719|F|0	112.485	16.3444	0.27	0.858554
	4	100053000|F|0	75.637	19.0247	10.41	-1.06958
	5	100045164|F|0-100050946|F|0	240	4.46025	0.58	0.569733
	7	100026166|F|0	233.242	17.5778	0.104	0.712165
	8b	100012681|F|0	21.2339	11.2062	4.26	0.981872
SGT1b	4	100022438|F|0	162.057	7.15166	0.79	-0.862876
	5	100033773|F|0	23.0266	5.05907	5.51	0.50687
WRKY46	2	100071002|F|0	117.515	4.90334	0.34	0.46148
	4	100040604|F|0	83.0003	4.82672	5.41	-0.405239
	5	100052400|F|0	23.0267	8.24384	3.8	0.679019
	6	100025288|F|0	74.1155	4.33021	0.18	0.727083
	7	100087520|F|0	190.662	3.58389	0.0007	0.432614
	9	100041312|F|0	182.958	4.88302	1.02	0.400274
WRKY62	1	100031401|F|0	38.5476	3.90583	2.3	0.27998
	4	100016467|F|0	97.9925	6.85885	6.48	-0.511505
	9	100022629|F|0	278.854	5.10078	4.87	-0.915398
WRKY70	2	100030266|F|0	7.48373	8.77548	0.44	0.55107
	3	100079969|F|0	7.35513	9.15996	1.66	0.539917
	5	100033773|F|0	23.0266	7.8691	2.64	0.964631
ACO	1	100045092|F|0	25.7274	7.82634	1.15	-0.586335
	2	100038134|F|0-100018085|F|0	46	9.54704	0.11	0.403909
	5	100027768|F|0	17.4827	4.52926	0.78	0.386131
	6	100090022|F|0	87.2759	11.5093	0.33	0.891626
	7	100165158|F|0	45.801	4.82819	0.84	-0.41332
	8b	100038422|F|0-100049276|F|0	8	4.87124	1.5	-0.362293
	9	100048965|F|0	232.75	14.782	0.1	0.602873
LEA5	1	100052088|F|0-100030810|F|0	265	4.78962	0.0083	-0.850355
	5	100039323|F|0	22.2303	6.57055	1.31	0.672812
PAL2	1	100077731|F|0	119.615	3.71707	4.21	0.510965
	2	100027751|F|0	82.6055	4.02991	0.06	0.248114
	4	100050528|F|0	271.097	5.77343	0.6	0.603507
	5	100027768|F|0	17.4827	13.5765	3.45	0.880527
	6	100057266|F|0	186.327	7.18579	6.82	-0.378863
	8a	100026731|F|0	19.7291	12.1598	4.2	-0.686232
	9	100047135|F|0	179.972	4.18001	0.14	0.391956
