# Supplementary material for: QTLs and eQTLs mapping related to citrandarins’ resistance to citrus gummosis disease
Source: BMC Genomics. 2018 Jul 3;19:516. doi: 10.1186/s12864-018-4888-2 (PMC6031180; doi:10.1186/s12864-018-4888-2)
Supplement: Supplementary file 5 — Gene, linkage group (LG), flanking markers, position of the eQTL in centiMorgans (cM position), LOD score, proportion of phenotypic variation (R2) explained by eQTL in % and additive effect by the eQTLs mapping in the Citrus sunki map. (XLSX 18 kb) [file 12864_2018_4888_MOESM5_ESM.xlsx]

## Sheet: Additional file 5
Gene	LG	Flanking markers	cM position	LOD score	R² (%)	Additive effect
PR2	1	100053992|F|0	100.469	6.40537	7.8	0.371912
	2	100143236|F|0	72.149	7.13549	4.19	-0.26558
	4	100060164|F|0	260.865	3.69404	4.03	-0.260029
	6	100025434|F|0	59.7902	18.0658	16.27	0.484813
	7	100029546|F|0	1.87622	12.8693	12.61	0.342367
	9	100059630|F|0	229.412	21.8745	24.97	0.548939
PR4	3	100010395|F|0	22.8026	6.87896	1.11	1.01387
	4	100008714|F|0	67.4686	33.1304	0.03	-1.24458
	5	100150606|F|0	197.525	12.9711	0.054	-0.516159
	6	100024711|F|0	112.805	4.62689	13.41	-0.423958
	7	100090925|F|0	111.927	8.97864	3.68	0.724375
	8	100008205|F|0	73.2224	13.7049	1.72	-0.454701
	9	100047171|F|0	76.803	17.832	4.13	-0.684084
PR3	2	100014917|F|0	304.327	5.88342	1.14	0.545009
	3	100043261|F|0	147.273	11.1659	0.02	-0.716668
	4	100059808|F|0	272.351	12.2024	6.33	-0.680075
	9	100031883|F|0	21.0467	4.20274	0.68	0.725729
	10	100202826|F|0-100171717|F|0	19	9.55639	2.03	0.63011
Chitinase [Citrus sinensis]	1	100005710|F|0	141.037	24.3687	5.81	0.99929
	2	100028817|F|0	42.7643	7.13736	0.11	-0.35711
	3	100043261|F|0	147.273	3.51529	7.23	-0.743024
	5	100046653|F|0	296.392	4.17224	0.37	-0.409664
	7	100028699|F|0	173.026	5.02975	9.22	0.326223
	8	100019860|F|0	172.788	4.46051	0.13	0.448448
	9	100031153|F|0	136.607	5.5921	9.44	0.702168
NPR3	1	100141575|F|0	184.39	5.572	4.48	0.332169
	9	100011013|F|0	259.474	5.20273	1.14	0.608661
	10	100201189|F|0	1.76225	3.85199	0.11	0.338216
MKP1	1	100010416|F|0	6.71028	8.97342	2.88	0.544653
	2	100028817|F|0	42.7643	10.115	0.085	0.668787
	3	100048494|F|0	158.727	12.1006	0.87	-0.762675
	4	100039541|F|0	241.597	5.02139	2.39	-0.800036
	5	100190059|F|0	119.453	7.48948	0.27	0.637541
	6	100025450|F|0	134.321	8.88659	1.9	-0.633313
	7	100021372|F|0	164.856	7.99664	0.0042	-0.776385
	8	100037566|F|0	214.405	6.53615	1.07	0.668813
	9	100059630|F|0	229.412	12.5576	15.62	0.782766
BSMT1	3	100074858|F|0	139.596	4.83691	0.0006	-0.658207
	4	100022189|F|0	50.1134	7.43094	1088	0.516635
	5	100050041|F|0	387.042	13.2707	0.19	1.00564
	6	100057188|F|0	29.0609	6.9625	2.95	0.432162
	7	100040736|F|0	8.51219	15.5131	1.43	0.742118
	9	100016819|F|0	54.7884	3.5798	0.15	-0.292
RPS4	1	100015990|F|0	353.408	8.76178	10.95	0.492101
	2	100028817|F|0	42.7643	5.32051	0.099	-0.536259
	4	100011067|F|0	255.464	4.12693	1.88	-0.263009
	6	100025434|F|0	59.7902	5.0026	8.32	0.387408
ABF	2	100070232|F|0	79.2651	4.11074	0.16	-0.51359
	3	100074858|F|0	139.596	3.50683	0.8	-0.723448
	4	100151511|F|0	256.965	4.27493	0.25	-0.886179
	5	100007389|F|0-100014094|F|0	430	8.83635	1.34	-0.852375
	6	100016749|F|0	23.215	22.4578	1.61	1.42097
EDS1	2	100172761|F|0	258.122	4.34973	1.41	-0.362809
	8	100019860|F|0	172.788	5.63662	1.48	0.311598
EIN3	1	100146191|F|0	118.013	10.2924	5.4	0.405053
	2	100013458|F|0	295.18	5.7197	4.99	0.544045
	5	100035526|F|0	289.954	10.9125	0.28	0.506705
	6	100025434|F|0	59.7902	8.10576	7.97	0.371449
	7	100017721|F|0	76.6981	7.45203	1.85	0.45699
	8	100019058|F|0	17.5466	8.01281	0.17	0.439679
	9	100055315|F|0	39.794	8.69182	6.15	0.860418
GST22	1	100009168|F|0	197.44	12.3936	1.52	-0.583557
	2	100017164|F|0	372.062	12.3192	0.0005	0.756713
	3	100043261|F|0	147.273	20.7524	0.68	-0.841433
	4	100005540|F|0	266.496	7.16983	5.11	-0.439604
	5	100190059|F|0	119.453	7.52882	0.73	-0.317396
	6	100031161|F|0	131.454	17.8465	2.42	-0.705794
	7	100040736|F|0	8.51219	5.75896	1.61	0.960926
	8	100026712|F|0	89.3133	7.96209	0.1	0.370546
SGT1b	1	100081742|F|0	318.675	4.13807	1.38	-0.584095
	2	100023155|F|0	141.674	8.07352	3.41	0.448754
	3	100026361|F|0	17.5362	8.31239	4.43	0.74321
	4	100023466|F|0	188.791	5.23129	0.05	-0.355431
	6	100038521|F|0	5.14873	5.28046	3.09	-0.398299
	7	100011299|F|0	47.4013	25.8681	2.76	1.4698
	9	100035814|F|0	191.909	11.0645	3.89	-0.468636
	10	100171586|F|0	20.4016	9.30307	0.58	0.622396
WRKY46	1	100040586|F|0	319.94	12.2922	1.49	-0.989736
	2	100034726|F|0	292.62	6.18648	0.54	-0.794168
	3	100016536|F|0	31.719	16.2795	0.826	1.50111
	4	100079699|F|0	8.90972	8.16937	0.95	-0.87203
	5	100020323|F|0	143.885	9.8479	1	0.862355
	7	100071708|F|0	34.7715	3.38799	0.63	-0.456796
	9	100019371|F|0	171.766	9.14781	11.26	1.12285
WRKY62	1	100166212|F|0	344.91	5.8166	10.83	0.327311
	5	100166552|F|0	30.0953	4.79311	0.59	0.425815
	6	100035806|F|0-100162177|F|0	160	11.2022	4.18	-0.730833
	7	100009568|F|0	171.443	7.28333	2.56	-0.563469
	8	100050815|F|0	2.53547	4.84986	1.64	-0.505738
	10	100197645|F|0	6.58007	12.1842	0.24	0.632101
WRKY70	2	100041342|F|0	348.827	3.70545	0.42	-0.253043
	3	100027934|F|0	3.63965	7.38168	0.01	-0.493146
	5	100041064|F|0	390.071	5.71423	0.14	0.820767
	6	100020619|F|0	43.752	7.66367	7.62	0.402771
	9	100087612|F|0	0	7.42681	0.19	-0.538461
ACO	1	100035948|F|0	46.2533	22.6389	0.12	-0.816401
	3	100043261|F|0	147.273	8.47654	9.7	-0.710366
	4	100018325|F|0	293.6	7.72496	0.95	-0.737337
	8	100050149|F|0	237.458	12.6656	0.94	0.494457
	9	100019371|F|0	171.766	29.2167	16.42	0.992901
LEA5	1	100040586|F|0	319.94	3.77957	1.3	-0.680544
	4	100005540|F|0	266.496	5.19749	3.92	-0.513363
	5	100043683|F|0	271.834	4.89846	1.96	-0.790713
	6	100009029|F|0	50.0575	9.72518	6.66	0.717686
	7	100019764|F|0	44.8432	20.0584	3.94	1.33462
PAL2	3	100024514|F|0	119.194	4.09473	5.06	-0.506325
	5	100042142|F|0	377.764	7.73696	0.18	0.501076
	6	100016749|F|0	23.215	21.9085	0.61	1.05525
	8	100017769|F|0	27.7763	15.2369	1.6	0.612699
	9	100035040|F|0	228.511	6.01242	14.22	0.314359
